# Supplementary material for: The impact of ward noise management and comprehensive nursing intervention on cognitive function, psychological health, and prognosis of post-stroke patients: a randomized controlled trial
Source: Front Neurol. 2026 Mar 3;17:1778278. doi: 10.3389/fneur.2026.1778278 (PMC12992026; doi:10.3389/fneur.2026.1778278)
Supplement: Supplementary file 2 [file Table_1.XLSX]

## Sheet: Sheet1
	Group	n	Cerebral Edema	Infections	Electrolyte Imbalance	Fever	Seizures	Pressure Ulcers	Total Incidence Rate	p
	Control	72	18	10	12	25	7	16	0.68	0.021
	Experimental	72	10	4	8	15	3	12	0.43
