# Supplementary material for: The impact of ward noise management and comprehensive nursing intervention on cognitive function, psychological health, and prognosis of post-stroke patients: a randomized controlled trial
Source: Front Neurol. 2026 Mar 3;17:1778278. doi: 10.3389/fneur.2026.1778278 (PMC12992026; doi:10.3389/fneur.2026.1778278)
Supplement: Supplementary file 3 [file Table_2.XLSX]

## Sheet: Sheet1
						Intervention Component	Specific Actions	Frequency & Duration	Intensity/Target	Fidelity Monitoring
						Noise Management	Equipment maintenance, low-noise settings, staff "quiet operations," visitor access control.	Continuous (24/7); focus on night shift (10 p.m. – 6 a.m.).	Maintain ward noise levels below 40 dB during the day and 30 dB at night.	Daily noise logs; weekly audits by a nursing supervisor; monthly staff refreshers.
						Comprehensive Nursing	Holistic assessment, individualized care plans (PT, OT, speech therapy), family education.	Daily assessments; rehabilitation exercises 2-3 times/day.	4-week intensive intervention phase following admission.	Weekly research team fidelity checks; standardized checklists for each care plan.
